# Supplementary material for: Combined Immune Defect in B-Cell Lymphoproliferative Disorders Is Associated with Severe Infection and Cancer Progression
Source: Biomedicines. 2022 Aug 19;10(8):2020. doi: 10.3390/biomedicines10082020 (PMC9406016; doi:10.3390/biomedicines10082020)
Supplement: Supplementary file 1 [file biomedicines-10-02020-s001.zip]

Archive with 1 entries (1 files):
- biomedicines-1780603-supplementary.pdf
